# Supplementary material for: Thrombopoietin mutation in congenital amegakaryocytic thrombocytopenia treatable with romiplostim
Source: EMBO Mol Med. 2017 Nov 30;10(1):63–75. doi: 10.15252/emmm.201708168 (PMC5760853; doi:10.15252/emmm.201708168)
Supplement: Supplementary file 4 — Source Data for Figure 2 [file EMMM-10-63-s003.xlsx]

## Sheet: Foglio1
Figure 2A-B
Uncropped blots
Densitometric analysis
		EXP1	EXP2	EXP3
Flag	Empty vector	0	0	0
	WT	14003.1	10951.4	6906.03
	p.R119C	25411.6	14439.6	10676.3				EXP1	EXP2	EXP3	MEAN	SD
	p.R38C	55161.4	24297.7	21999.3		FLAG/Actin ratio	Empty vector	0	0	0	0	0
							WT	0.36682	0.451375	0.374843	0.397679	0.0466744
Thpo	Empty vector	0	0	0			p.R119C	0.768036	0.678689	0.685253	0.710659	0.049798
	WT	65128.3	35641.2	28256.7			p.R38C	1.89079	1.28331	1.55674	1.57695	0.304245
	p.R119C	76196.5	40088.8	38312.7
	p.R38C	79483.3	41812.7	35219.5		THPO/Actin ratio	Empty vector	0	0	0	0	0
							WT	1.70608	1.469	1.53371	1.5696	0.122548
Actin	Empty vector	40991.9	22993.6	12164			p.R119C	2.30295	1.88424	2.45908	2.21543	0.297247
	WT	38174.2	24262.3	18423.8			p.R38C	2.72448	2.20838	2.49225	2.47504	0.25848
	p.R119C	33086.4	21275.8	15580.1
	p.R38C	29173.7	18933.7	14131.6
Figure 2C-D
Uncropped blots
Densitometric analysis
		EXP1	EXP2	EXP3
Flag	WT 24h	10333.8	12012.6	7509.05
	WT 48h	11436.7	12075.5	9904
	p.R119C 24h	23518.5	21419.3	18017.4				EXP1	EXP2	EXP3	MEAN	SD
	p.R119C 48h	13760.9	15341.5	10356.4		FLAG/Actin ratio	WT 24h	3.84222	4.47095	3.00009	3.77109	0.738007
							WT 48h	2.44376	3.28487	2.81487	2.84783	0.42152
	EV 24h	0	0	0			p.R119C 24h	9.76232	10.1543	9.53368	9.81677	0.313869
	EV 48h	0	0	0			p.R119C 48h	3.59958	5.4584	4.57953	4.54584	0.929866
	p.R38C 24h	18627.9	16665.9	19652.2
	p.R38C 48h	15814.1	11894.7	14545.8			EV 24h	0	0	0	0	0
							EV 48h	0	0	0	0	0
THPO	WT 24h	26241.6	29348.9	27163.9			p.R38C 24h	7.64934	8.54751	9.63657	8.61114	0.995137
	WT 48h	28122.9	29661.2	27968.8			p.R38C 48h	4.91516	4.15809	5.09993	4.72439	0.499057
	p.R119C 24h	38038.7	32534.1	35656.9
	p.R119C 48h	35889.5	30164.8	28697.6		THPO/Actin ratio	WT 24h	9.75688	10.9234	10.8528	10.511	0.654049
							WT 48h	6.00922	8.06867	7.94917	7.34235	1.15607
	EV 24h	0	0	0			p.R119C 24h	15.7895	15.4235	18.8674	16.6935	1.89154
	EV 48h	0	0	0			p.R119C 48h	9.388	10.7324	12.6899	10.9368	1.66039
	p.R38C 24h	36667.3	25046.1	28890.8
	p.R38C 48h	31852	32700.3	34600.3			EV 24h	0	0	0	0	0
							EV 48h	0	0	0	0	0
Actin	WT 24h	2689.55	2686.8	2502.94			p.R38C 24h	15.057	12.8455	14.1668	14.0231	1.11274
	WT 48h	4679.96	3676.09	3518.46			p.R38C 48h	9.89989	11.4312	12.1312	11.1541	1.14118
	p.R119C 24h	2409.11	2109.39	1889.87
	p.R119C 48h	3822.91	2810.63	2261.46
	EV 24h	3014.46	2544.63	2636.18
	EV 48h	1851.16	1710.8	1948.18
	p.R38C 24h	2435.23	1949.8	2039.34
	p.R38C 48h	3217.41	2860.63	2852.16
	WT	p.R119C	p.R38C	Empty Vector			WT	p.R119C	p.R38C	Empty Vector
24h	3.77109	9.81677	8.61114	0		24h	10.511	16.6935	14.0231	0
48h	2.84783	4.54584	4.72439	0		48h	7.34235	10.9368	11.1541	0
SD	0.738007	0.313869	0.995137	0			0.654049	1.89154	1.11274	0
	0.42152	0.929866	0.499057	0			1.15607	1.66039	1.14118	0
