# Supplementary material for: Thrombopoietin mutation in congenital amegakaryocytic thrombocytopenia treatable with romiplostim
Source: EMBO Mol Med. 2017 Nov 30;10(1):63–75. doi: 10.15252/emmm.201708168 (PMC5760853; doi:10.15252/emmm.201708168)
Supplement: Supplementary file 5 — Source Data for Figure 3 [file EMMM-10-63-s004.xlsx]

## Sheet: Foglio1
Figure 3
			EXP1	EXP2	EXP3	MEAN	SD
	0,5 ul	Empty vector	17	50.5	11	26.1667	21.2858
		WT	681	625	584	630	48.6929
		p.R119C	85	46	15.5	48.8333	34.8365
		p.R38C	51.5	48	29	42.8333	12.1072
	1 ul	Empty vector	15.5	74	7.5	32.3333	36.3054
		WT	663.5	689	669	673.833	13.4195
		p.R119C	61	51.5	78.5	63.6667	13.6961
		p.R38C	67.5	43.5	54.5	55.1667	12.0139
	10ng/mL	rHuTHPO	725.5	685	656.5	689	34.6735
