# Supplementary material for: Thrombopoietin mutation in congenital amegakaryocytic thrombocytopenia treatable with romiplostim
Source: EMBO Mol Med. 2017 Nov 30;10(1):63–75. doi: 10.15252/emmm.201708168 (PMC5760853; doi:10.15252/emmm.201708168)
Supplement: Supplementary file 6 — Source Data for Figure 4 [file EMMM-10-63-s005.xlsx]

## Sheet: Foglio1
Figure 4
Uncropped blots
		WILD TYPE								MUTANTS
EXP1
		THPO	GAPDH		%					THPO	GAPDH		%
	T0	34578	21886.3	1.57989	100			R119C	T0	36144.2	28617.1	1.26303
DMSO	T8	54728.8	31590.7	1.73243	109.655				T8	23414	31988.6	0.731947	57.9517
	T24	21050.4	27785.3	0.757609	47.9533				T24	15842.4	28477.3	0.556316	44.0462
	T48	16729.7	22178.2	0.754329	47.7457				T48	13608	32247.7	0.421984	33.4104
CHX	T8	24828.2	25245.1	0.983486	62.2503			R38C	T0	39894.8	27333.7	1.45954
	T24	11622.9	21093.5	0.551017	34.8769				T8	27375	25447.9	1.07573	73.7031
	T48	9594	23305	0.411671	26.057				T24	17559.2	24774.5	0.708761	48.5605
									T48	14695.5	24819.2	0.592102	40.5676
EXP2
		THPO	GAPDH		%					THPO	GAPDH		%
	T0	37599.8	17010.8	2.21035	100			R119C	T0	38148	22475.4	1.69732
DMSO	T8	44991.8	18940.1	2.37547	107.47				T8	24010	23200.8	1.03487	60.9711
	T24	26827.6	19565.2	1.37119	62.0349				T24	14376.2	22217	0.647083	38.1238
	T48	18812.4	17077.3	1.1016	49.8382				T48	11221.2	24428.5	0.45935	27.0633
CHX	T8	33282	23307.6	1.42795	64.6028			R38C	T0	51127.5	20109.9	2.5424
	T24	11294.4	18821	0.600092	27.1491				T8	35550.8	20390.9	1.74346	68.5755
	T48	10344.6	22817.8	0.453356	20.5106				T24	20550	18286.8	1.12376	44.2009
									T48	19233	22797.2	0.843655	33.1834
EXP3
		THPO	GAPDH		%					THPO	GAPDH		%
	T0	34593.2	22328.1	1.54931	100			R119C	T0	38385.2	19865.8	1.93222
DMSO	T8	34516.3	21663.5	1.5933	102.839				T8	27530.7	22914.5	1.20145	62.1799
	T24	19969.9	23375.6	0.854305	55.1408				T24	18340	20514	0.894026	46.2693
	T48	18160.1	26932.1	0.674293	43.522				T48	12032.5	19929.2	0.60376	31.2469
CHX	T8	25103.4	27631.3	0.908512	58.6396			R38C	T0	37926.2	20053.6	1.89125
	T24	13512.3	26931.9	0.501719	32.3833				T8	34668.6	23706.4	1.46241	77.3253
	T48	11257.8	29062.9	0.38736	25.002				T24	15339.9	20766.8	0.738676	39.0576
									T48	10369.2	19820	0.523171	27.6627
		THPO wild-type		EXP1	EXP2	EXP3	MEAN	SD
			0	100	100	100	100	0
			8	110	107	103	106.667	3.51188
			24	48	62	55	55	7
			48	48	50	44	47.3333	3.05505
			8	62	65	59	62	3
			24	35	27	32	31.3333	4.04145
			48	26	21	25	24	2.64575
		THPO p.R119C		EXP1	EXP2	EXP3	MEAN	SD
			0	100	100	100	100	0
			8	58	61	62	60.3333	2.08167
			24	44	38	46	42.6667	4.16333
			48	33	27	31	30.3333	3.05505
		THPO p.R38C		EXP1	EXP2	EXP3	MEAN	SD
			0	100	100	100	100	0
			8	74	69	77	73.3333	4.04145
			24	49	44	39	44	5
			48	41	33	28	34	6.55744
