# Supplementary material for: Thrombopoietin mutation in congenital amegakaryocytic thrombocytopenia treatable with romiplostim
Source: EMBO Mol Med. 2017 Nov 30;10(1):63–75. doi: 10.15252/emmm.201708168 (PMC5760853; doi:10.15252/emmm.201708168)
Supplement: Supplementary file 7 — Source Data for Figure 5 [file EMMM-10-63-s006.xlsx]

## Sheet: Foglio1
Figure 5
			EXP1	EXP2	EXP3	MEAN	SD
	60 pg/mL	Empty vector	35	46.5	44.5	42	6.1441
		WT	215.5	255.5	250	240.333	21.6814
		p.R119C	129	127.5	112	122.833	9.41187
		p.R38C	135.4	203	175	171.133	33.9655
	120 pg/mL	Empty vector	37.5	46.5	48	44	5.67891
		WT	414	493	445	450.667	39.8037
		p.R119C	252	290.5	191	244.5	50.1722
		p.R38C	254	228.5	253	245.167	14.4424
	240 pg/mL	Empty vector	45.5	55.5	49.5	50.1667	5.03322
		WT	535	599	570	568	32.0468
		p.R119C	262	265.5	233	253.5	17.8396
		p.R38C	281	313	290	294.667	16.5025
