# Supplementary material for: Thrombopoietin mutation in congenital amegakaryocytic thrombocytopenia treatable with romiplostim
Source: EMBO Mol Med. 2017 Nov 30;10(1):63–75. doi: 10.15252/emmm.201708168 (PMC5760853; doi:10.15252/emmm.201708168)
Supplement: Supplementary file 8 — Source Data for Figure 6 [file EMMM-10-63-s007.xlsx]

## Sheet: Foglio1
Figure 6
Uncropped blots
Densitometric analysis
STAT5
				EXP1			EXP2			EXP3
		PHOSPHO	TOT		PHOSPHO	TOT		PHOSPHO	TOT
	Empty Vector	3063.59	20751	0.147636	1177.82	17849.1	0.0659878	1631.48	17617.1	0.0926074
	rHu THPO	26709	19492.4	1.37023	25845	18021.9	1.43409	22790.5	17756.8	1.28348
0,5 ul	WT	12232.7	18308.1	0.668159	11175.1	17530.4	0.637472	10705.5	17240.9	0.620934
	p.R119C	1525.55	15179.9	0.100498	1504.06	14163.9	0.10619	1957.01	16603.4	0.117868
	p.R38C	2020.45	20187.5	0.100084	1670.55	16237.2	0.102884	2276.96	19374.1	0.117526
240pg/ml	WT	5831.39	18153	0.321235	6112.66	19210.7	0.31819	6055.37	18643.5	0.324799
	p.R119C	4128.61	23877.2	0.17291	3445.05	21775.8	0.158206	3107.76	17997	0.172682
	p.R38C	4821.97	21274.2	0.226658	4396.3	23689.3	0.185581	3138.3	17859.1	0.175725
AKT
				EXP1			EXP2			EXP3
		PHOSPHO	TOT		PHOSPHO	TOT		PHOSPHO	TOT
	Empty Vector	262.849	29783.4	0.00882534	925.284	22735	0.0406987	1504.67	24425.6	0.0616021
	rHu THPO	35476.2	24445.9	1.45121	23431	22503.2	1.04123	26940.1	26509.2	1.01625
0,5 ul	WT	7224.58	25792.3	0.280106	4684.97	21362.3	0.21931	6435.8	20986.4	0.306665
	p.R119C	391.263	19286.5	0.0202869	265.263	21063.2	0.0125937	450.92	18293.4	0.0246494
	p.R38C	349.678	26827.3	0.0130344	733.163	23692.2	0.0309453	1100.77	23413.2	0.047015
240pg/ml	WT	3540.61	27398.1	0.129228	2194.57	21271.4	0.10317	3362.35	22258.7	0.151058
	p.R119C	1295.64	24579.1	0.0527132	1634.45	21989.9	0.0743271	2277.81	24628.7	0.0924861
	p.R38C	428.221	28982.7	0.014775	1083.13	20980.6	0.0516254	1469.5	25133.4	0.0584679
ERK
				EXP1			EXP2			EXP3
		PHOSPHO	TOT		PHOSPHO	TOT		PHOSPHO	TOT
	Empty Vector	514.849	16827.6	0.0305956	1272.58	16827.6	0.0756245	0	11667	0
	rHu THPO	25762.4	16719.7	1.54084	30591.5	16719.7	1.82966	24449.1	12236.7	1.99801
0,5 ul	WT	14876.1	14819.8	1.0038	20759.6	14819.8	1.4008	11724.9	11041.7	1.06188
	p.R119C	920.335	13487.1	0.0682383	1921.55	13487.1	0.142473	0	11998.3	0
	p.R38C	842.506	18760.3	0.0449089	1642.06	18760.3	0.0875284	0	18718.9	0
240pg/ml	WT	13062	19159.5	0.681748	17300.4	19159.5	0.902966	9279.6	15670.8	0.59216
	p.R119C	4354.61	19985.3	0.21789	8646.48	19985.3	0.432641	1405.65	15999.5	0.0878556
	p.R38C	4537.15	18519.4	0.244994	7712.36	18519.4	0.416448	3294.45	10343.7	0.318497
	STAT5		EXP1	EXP2	EXP3	MEAN	SD
		Empty Vector	0.147636	0.0659878	0.0926074	0.102077	0.0416395
		rHu THPO	1.37023	1.43409	1.28348	1.3626	0.0755951
	0,5 ul	WT	0.668159	0.637472	0.620934	0.642188	0.0239632
		p.R119C	0.100498	0.10619	0.117868	0.108185	0.00885517
		p.R38C	0.100084	0.102884	0.117526	0.106831	0.00936715
	240pg/ml	WT	0.321235	0.31819	0.324799	0.321408	0.00330772
		p.R119C	0.17291	0.158206	0.172682	0.167933	0.0084245
		p.R38C	0.226658	0.185581	0.175725	0.195988	0.0270144
	AKT		EXP1	EXP2	EXP3	MEAN	SD
		Empty Vector	0.00882534	0.0406987	0.0616021	0.037042	0.0265777
		rHu THPO	1.45121	1.04123	1.01625	1.16956	0.244232
	0,5 ul	WT	0.280106	0.21931	0.306665	0.268694	0.0447817
		p.R119C	0.0202869	0.0125937	0.0246494	0.0191766	0.00610405
		p.R38C	0.0130344	0.0309453	0.047015	0.0303316	0.0169986
	240pg/ml	WT	0.129228	0.10317	0.151058	0.127819	0.023975
		p.R119C	0.0527132	0.0743271	0.0924861	0.0731755	0.0199115
		p.R38C	0.014775	0.0516254	0.0584679	0.0416228	0.0235012
	ERK		EXP1	EXP2	EXP3	MEAN	SD
		Empty Vector	0.0305956	0.0756245	0	0.0354067	0.0380411
		rHu THPO	1.54084	1.82966	1.99801	1.7895	0.231217
	0,5 ul	WT	1.0038	1.4008	1.06188	1.15549	0.214419
		p.R119C	0.0682383	0.142473	0	0.0702372	0.0712577
		p.R38C	0.0449089	0.0875284	0	0.0441458	0.0437692
	240pg/ml	WT	0.681748	0.902966	0.59216	0.725625	0.159981
		p.R119C	0.21789	0.432641	0.0878556	0.246129	0.174119
		p.R38C	0.244994	0.416448	0.318497	0.326646	0.0860167
